# Supplementary material for: Mechanism of polyadenylation-independent RNA polymerase II termination
Source: Nat Struct Mol Biol. 2024 Oct 18;32(2):339–45. doi: 10.1038/s41594-024-01409-0 (PMC11832416; doi:10.1038/s41594-024-01409-0)
Supplement: Supplementary file 7 — Raw data and calculation (quantification and statistical analysis) of the FL transcript. [file 41594_2024_1409_MOESM7_ESM.xlsx]

## Sheet: Sheet1
sample
	15Feb2024_rep1
	Mean intensities	Background subtracted	Beads+Sup	Sup/Beads+Sup	% release
background	5283.62
no Sen1 control-sup	6670.38	1386.76
no Sen1 control-Beads	10384.5	5100.87	6487.63
Sen-WT-sup	6402.59	1118.97
Sen1-WT-Beads	9986.48	4702.86	5821.83	0.192202	19.2202
R1266E-Beads	9076.62	3793
R1266E-Sup	6268.33	984.71	4777.71	0.206105	20.6105
R1266E-Δβ1-Beads	8928.01	3644.38
R1266E-Δβ1-Sup	5911.81	628.186	4272.57	0.147028	14.7028
	20Feb2024_Rep2
background	5101.67
no Sen1 control-Beads	7979.6	2877.92
no Sen1 control-Sup	5264.2	162.531	3040.45
Sen-WT-Beads	7889.44	2787.77
Sen1-WT-sup	6132.76	1031.09	3818.86	0.269999	26.9999
R1266E-Beads	8078.31	2976.63
R1266E-Sup	6113.89	1012.22	3988.85	0.253762	25.3762
R1266E-Δβ1-Beads	7832.49	2730.82
R1266E-Δβ1-Sup	5926.47	824.801	3555.62	0.231971	23.1971
	21Feb2024_Rep3
background	5172.13
no Sen1 control-Beads	7794.86	2622.73	2832.18
no Sen1 control-Sup	5381.58	209.451
Sen-WT-Beads	8422.32	3250.2	4393.83
Sen1-WT-sup	6315.76	1143.63		0.260282	26.0282
R1266E-Beads	8261.66	3089.54	4116.97
R1266E-Sup	6199.56	1027.43		0.24956	24.956
R1266E-Δβ1-Beads	7832.66	2660.54	3372.85
R1266E-Δβ1-Sup	5884.44	712.316		0.211191	21.1191									p-values
						WT	19.22	26.99	26.03					0.682475
						R1266E	20.6	25.37	24.96					0.00480945
						R1266E-Δβ1	14.7	23.19	21.2					0.0671669
